# Supplementary material for: Charge carrier mapping for Z-scheme photocatalytic water-splitting sheet via categorization of microscopic time-resolved image sequences
Source: Nat Commun. 2021 Jun 17;12:3716. doi: 10.1038/s41467-021-24061-4 (PMC8211828; doi:10.1038/s41467-021-24061-4)
Supplement: Supplementary file 3 — source data [file 41467_2021_24061_MOESM3_ESM.xlsx]

## Sheet: Figure 1a
Figure 1a
	0.1 microsecond
	0.5 microsecond
	1_0 microsecond
	5 microsecond
	10 microsecond
	50 microsecond

## Sheet: Figure 1b
Figure 1b
	0.1 microsecond
	0.5 microsecond
	1_0 microsecond
	5 microsecond
	10 microsecond
	50 microsecond

## Sheet: Figure 2a
Figure 2a
	time	Water	ACN
	-0.006	-0.336218	-0.0787069
	-0.004	0.0808844	0.00797009
	-0.002	0.0657265	0.0257088
	0	0.0841507	0.00108824
	0.002	0.0310981	-0.00510071
	0.004	0.0295055	-0.0186708
	0.006	0.0262416	-0.0085317
	0.008	0.00319003	-0.00461572
	0.01	0.045158	0.00935312
	0.012	-4.69919e-05	-3.8177e-06
	0.014	0.0422708	0.0145625
	0.016	0.0825748	0.0311253
	0.018	0.161033	0.0470193
	0.02	0.188521	0.0877269
	0.022	0.164896	0.130376
	0.024	0.192214	0.220041
	0.026	0.173998	0.337342
	0.028	0.234494	0.412109
	0.03	0.297006	0.441075
	0.032	0.36796	0.471053
	0.034	0.355129	0.458944
	0.036	0.418436	0.50308
	0.038	0.545212	0.499272
	0.04	0.675851	0.593228
	0.042	0.847995	0.627894
	0.044	0.926799	0.693964
	0.046	1	0.704621
	0.048	0.900288	0.795373
	0.05	0.802972	0.858769
	0.052	0.799184	0.920201
	0.054	0.8269	0.894546
	0.056	0.875772	0.865585
	0.058	0.846546	0.847427
	0.06	0.767671	0.788361
	0.062	0.911565	0.752295
	0.064	0.967402	0.730291
	0.066	0.976326	0.827885
	0.068	0.95107	0.844273
	0.07	0.88075	0.874725
	0.072	0.841068	0.842104
	0.074	0.762709	0.863328
	0.076	0.779543	0.825612
	0.078	0.875846	0.785032
	0.08	0.958678	0.844356
	0.082	0.953052	0.872497
	0.084	0.889102	0.845
	0.086	0.785064	0.76082
	0.088	0.816338	0.826549
	0.09	0.833506	0.925855
	0.092	0.826779	0.984339
	0.094	0.8098	0.916994
	0.096	0.764243	0.850493
	0.098	0.780683	0.823867
	0.1	0.688634	0.792031
	0.12	0.634482	0.750727
	0.14	0.501235	0.688173
	0.16	0.434937	0.709535
	0.18	0.425775	0.703516
	0.2	0.406394	0.750653
	0.22	0.375638	0.741212
	0.24	0.317815	0.755599
	0.26	0.340603	0.72085
	0.28	0.303595	0.659429
	0.3	0.308287	0.622286
	0.32	0.264836	0.689681
	0.34	0.298599	0.756967
	0.36	0.365236	0.805834
	0.38	0.366276	0.784956
	0.4	0.352884	0.810013
	0.42	0.299479	0.747918
	0.44	0.305049	0.722366
	0.46	0.339541	0.715245
	0.48	0.373187	0.803829
	0.5	0.353737	0.851553
	0.52	0.370235	0.87073
	0.54	0.2818	0.929809
	0.56	0.266665	0.959692
	0.58	0.256577	1
	0.6	0.258447	0.881877
	0.62	0.305518	0.820324
	0.64	0.406566	0.716462
	0.66	0.384205	0.700939
	0.68	0.331866	0.682056
	0.7	0.320017	0.701473
	0.72	0.24921	0.831574
	0.74	0.239138	0.88553
	0.76	0.210218	0.86993
	0.78	0.267039	0.834737
	0.8	0.311033	0.743572
	0.82	0.301623	0.709078
	0.84	0.213318	0.612514
	0.86	0.222506	0.566767
	0.88	0.265995	0.599133
	0.9	0.273626	0.623108
	0.92	0.298577	0.674139
	0.94	0.295628	0.683478
	0.96	0.314951	0.704921
	0.98	0.311644	0.69042
	1	0.374434	0.696978
	1.2	0.351087	0.669456
	1.4	0.336881	0.593613
	1.6	0.207843	0.50843
	1.8	0.213411	0.477279
	2	0.220084	0.484427
	2.2	0.312062	0.516089
	2.4	0.265445	0.565653
	2.6	0.167696	0.559639
	2.8	0.197371	0.539156
	3	0.207299	0.572931
	3.2	0.246328	0.518766
	3.4	0.307837	0.543145
	3.6	0.379877	0.542049
	3.8	0.498004	0.512691
	4	0.347671	0.578946
	4.2	0.249454	0.568151
	4.4	0.292617	0.52268
	4.6	0.275119	0.498778
	4.8	0.170547	0.489038
	5	0.186175	0.504056
	5.2	0.328547	0.498956
	5.4	0.646242	0.523896
	5.6	0.572713	0.605904
	5.8	0.399886	0.477432
	6	0.464951	0.381357
	6.2	0.491633	0.355566
	6.4	0.541161	0.37274
	6.6	0.322025	0.438463
	6.8	0.255136	0.447094
	7	0.187665	0.416271
	7.2	0.108647	0.4474
	7.4	0.207565	0.453359
	7.6	0.213321	0.472516
	7.8	0.442734	0.390708
	8	0.295637	0.421182
	8.2	0.348548	0.401316
	8.4	0.303036	0.480469
	8.6	0.481324	0.350434
	8.8	0.281686	0.407275
	9	0.142126	0.400838
	9.2	0.19905	0.576195
	9.4	0.370975	0.452065
	9.6	0.252277	0.486029
	9.8	0.349523	0.555328
	10	0.212669	0.629159
	12	0.292383	0.686477
	14	0.297208	0.499278
	16	0.264247	0.464661
	18	0.282205	0.502164
	20	0.233886	0.591085
	22	0.246125	0.585689
	24	0.23789	0.490876
	26	0.202321	0.415456
	28	0.3511	0.428688
	30	0.241019	0.408641
	32	0.306044	0.410963
	34	0.239881	0.336444
	36	0.256813	0.373524
	38	0.178168	0.390735
	40	0.148888	0.381757
	42	0.0930917	0.30021
	44	0.123541	0.237019
	46	0.164231	0.236951
	48	0.201767	0.287533
	50	0.189507	0.297222
	52	0.15136	0.236764
	54	0.123116	0.221705
	56	0.215647	0.218259
	58	0.159435	0.24306
	60	0.191395	0.277749
	62	0.142436	0.333669
	64	0.216265	0.324921
	66	0.187758	0.338365
	68	0.0336831	0.246621
	70	-0.0480948	0.259906
	72	-0.0118596	0.248183
	74	0.0117817	0.21706
	76	0.0377331	0.207356
	78	0.0494896	0.216042
	80	0.0491399	0.269343
	82	0.0383225	0.232775
	84	0.0972925	0.19952
	86	0.0602261	0.145303
	88	0.0926349	0.18253
	90	0.10913	0.171934
	92	0.105682	0.195878
	94	0.124795	0.138405
	96	0.0347166	0.1278
	98	0.043302	0.113138
	100	-0.336218	-0.0787069

## Sheet: Figure 2b
Figure 2b
	time	Water	ACN
	-0.006	-0.10681	-0.0275959
	-0.004	-0.0167054	0.011508
	-0.002	-0.0244982	0.0116968
	0	-0.00878624	0.0113943
	0.002	-0.00370064	0.018578
	0.004	-0.0213792	0.00329815
	0.006	-0.0154972	0.00630588
	0.008	-0.00794599	-0.00276395
	0.01	-4.16036e-05	2.67556e-05
	0.012	0.00802981	0.0261745
	0.014	0.0328144	0.0789286
	0.016	0.104314	0.134302
	0.018	0.1303	0.165119
	0.02	0.156104	0.212872
	0.022	0.170862	0.261383
	0.024	0.222825	0.308219
	0.026	0.243384	0.35336
	0.028	0.288848	0.394273
	0.03	0.312919	0.419771
	0.032	0.343051	0.44764
	0.034	0.356897	0.488577
	0.036	0.413476	0.510324
	0.038	0.471781	0.506851
	0.04	0.484486	0.487274
	0.042	0.570955	0.489329
	0.044	0.624727	0.48885
	0.046	0.687652	0.470911
	0.048	0.673789	0.524893
	0.05	0.729773	0.598544
	0.052	0.822356	0.679218
	0.054	0.842917	0.725721
	0.056	0.857658	0.747734
	0.058	0.927414	0.762962
	0.06	0.979709	0.75287
	0.062	0.971581	0.762306
	0.064	0.997	0.803488
	0.066	0.992487	0.810962
	0.068	1	0.806503
	0.07	0.70933	0.785993
	0.072	0.619745	0.792202
	0.074	0.60425	0.770264
	0.076	0.714241	0.786705
	0.078	0.723824	0.79395
	0.08	0.665001	0.835978
	0.082	0.658901	0.854167
	0.084	0.670159	0.822349
	0.086	0.658564	0.878851
	0.088	0.690539	0.916335
	0.09	0.719802	1
	0.092	0.74558	0.938185
	0.094	0.716612	0.889628
	0.096	0.640279	0.830157
	0.098	0.546561	0.857398
	0.1	0.575131	0.824721
	0.12	0.465532	0.835413
	0.14	0.48899	0.73545
	0.16	0.367505	0.638711
	0.18	0.366372	0.53202
	0.2	0.33152	0.501481
	0.22	0.289123	0.512603
	0.24	0.262033	0.485724
	0.26	0.206007	0.492352
	0.28	0.166319	0.469167
	0.3	0.184199	0.445229
	0.32	0.19207	0.387634
	0.34	0.227774	0.384851
	0.36	0.21955	0.42954
	0.38	0.197072	0.489413
	0.4	0.190133	0.522784
	0.42	0.207791	0.505513
	0.44	0.201508	0.477193
	0.46	0.179265	0.441901
	0.48	0.187923	0.499683
	0.5	0.162887	0.497294
	0.52	0.152246	0.543523
	0.54	0.0625556	0.519112
	0.56	0.0908485	0.582815
	0.58	0.0771212	0.537676
	0.6	0.152882	0.501404
	0.62	0.166957	0.426015
	0.64	0.183393	0.458749
	0.66	0.145425	0.49786
	0.68	0.144139	0.53886
	0.7	0.153695	0.496719
	0.72	0.158365	0.4217
	0.74	0.146848	0.346829
	0.76	0.192031	0.372287
	0.78	0.194153	0.404594
	0.8	0.188692	0.437817
	0.82	0.197563	0.352952
	0.84	0.15181	0.34499
	0.86	0.131237	0.337664
	0.88	0.0539878	0.347015
	0.9	0.068837	0.312521
	0.92	0.0936191	0.287918
	0.94	0.169621	0.325045
	0.96	0.198288	0.349649
	0.98	0.164415	0.432178
	1	0.130616	0.427701
	1.2	0.12665	0.421295
	1.4	0.133003	0.31997
	1.6	0.105272	0.281937
	1.8	0.060994	0.229968
	2	0.0433396	0.236448
	2.2	0.0437435	0.221105
	2.4	0.0494406	0.239955
	2.6	0.0228017	0.206074
	2.8	0.0414704	0.212083
	3	0.0221621	0.20199
	3.2	0.0464912	0.200899
	3.4	0.0422583	0.204753
	3.6	0.0349244	0.210353
	3.8	0.0246258	0.221415
	4	0.0279439	0.201188
	4.2	0.0476227	0.185455
	4.4	0.0651465	0.183344
	4.6	0.0516128	0.182761
	4.8	0.00772978	0.180378
	5	0.0078503	0.164487
	5.2	0.0133815	0.183345
	5.4	0.0506723	0.166288
	5.6	0.0629624	0.178455
	5.8	0.0341168	0.161788
	6	0.0209736	0.169721
	6.2	0.0241741	0.154656
	6.4	0.0463164	0.137239
	6.6	0.0425511	0.10735
	6.8	0.0141098	0.10961
	7	0.0135854	0.104541
	7.2	-0.0128104	0.125219
	7.4	0.00249806	0.110548
	7.6	0.0102701	0.112537
	7.8	0.00595574	0.112147
	8	0.00494646	0.122188
	8.2	0.0200525	0.101009
	8.4	-0.00222642	0.0948091
	8.6	-0.00380276	0.0952668
	8.8	-0.00705064	0.0921371
	9	0.0305918	0.0811991
	9.2	0.0463851	0.0774871
	9.4	0.0357477	0.0980749
	9.6	0.00563542	0.106535
	9.8	0.00297234	0.0968855
	10	0.0162946	0.0827397
	12	0.0449055	0.0925883
	14	0.0134732	0.0793616
	16	0.00306787	0.089661
	18	-0.0245139	0.0731549
	20	-0.0232649	0.0795127
	22	-0.00796502	0.0492557
	24	0.000266051	0.0293517
	26	-0.015854	0.0214236
	28	-0.0376753	0.0243147
	30	-0.0286395	0.0268227
	32	-0.0323923	0.0248727
	34	-0.0268078	0.0385999
	36	-0.0136174	0.0415028
	38	0.00709129	0.019116
	40	0.0120402	0.0270361
	42	-0.0190976	0.022617
	44	-0.036822	0.0327424
	46	-0.0223867	0.0386182
	48	-0.0192428	0.0188709
	50	-0.027917	0.00766357
	52	-0.043723	0.00782239
	54	-0.0374547	0.00771733
	56	-0.0423803	0.0131689
	58	-0.0301723	0.0152448
	60	-0.0262263	0.0173903
	62	-0.0189063	0.0228264
	64	-0.0485032	0.00925333
	66	-0.0471073	0.00720712
	68	-0.0429849	0.0144567
	70	-0.020181	0.0159527
	72	-0.0195307	0.00244155
	74	-0.036526	0.00172409
	76	-0.044952	0.00636555
	78	-0.0158086	0.0185475
	80	-0.0126979	0.0270446
	82	-0.0392397	0.0121657
	84	-0.0118476	0.0156299
	86	-0.0159212	0.0135943
	88	-0.00865623	-0.000955105
	90	-0.0169503	0.0141721
	92	-0.00786395	0.00586636
	94	-0.0041546	0.00493859
	96	-0.0258543	0.00920019
	98	-0.0119652	0.0111869
	100	-0.10681	-0.0275959

## Sheet: Figure 2c
Figure 2b
	time	Methanol	Water	ACN
	-0.006	-0.0768005	-0.110356	-0.202973
	-0.004	0.0222239	0.138725	-0.0541775
	-0.002	-0.0180915	0.163967	-0.0367617
	0	-0.0124507	0.169615	-0.0604423
	0.002	-0.0115131	0.110462	-0.0601328
	0.004	-0.00928526	0.0744515	-0.0037693
	0.006	-0.016289	0.0771346	0.0136163
	0.008	6.44772e-05	0.0960443	0.0175603
	0.01	-1.026e-05	0.0716339	0.0257876
	0.012	0.0205777	0.039646	0.0713813
	0.014	0.0344158	0.105396	0.0918188
	0.016	0.107851	0.129635	0.0302878
	0.018	0.15209	0.168806	0.0442776
	0.02	0.219884	0.131969	0.0850982
	0.022	0.24973	0.252986	0.120716
	0.024	0.278575	0.324782	0.0948856
	0.026	0.293392	0.455331	0.144903
	0.028	0.306296	0.355955	0.157337
	0.03	0.341753	0.30173	0.271241
	0.032	0.399443	0.273367	0.295563
	0.034	0.474894	0.378825	0.371507
	0.036	0.521102	0.470468	0.383372
	0.038	0.550857	0.4686	0.339229
	0.04	0.555188	0.39202	0.346245
	0.042	0.596847	0.390585	0.406588
	0.044	0.661673	0.444657	0.520308
	0.046	0.706585	0.487938	0.580615
	0.048	0.754515	0.636953	0.571615
	0.05	0.807404	0.682052	0.558696
	0.052	0.849922	0.79429	0.611117
	0.054	0.808811	0.707248	0.624348
	0.056	0.832073	0.703209	0.717567
	0.058	0.886042	0.65719	0.674328
	0.06	1	0.704126	0.688535
	0.062	0.964283	0.644064	0.474596
	0.064	0.919992	0.777376	0.462241
	0.066	0.922434	0.670254	0.486924
	0.068	0.925867	0.719353	0.640425
	0.07	0.960162	0.783346	0.693857
	0.072	0.929023	0.893837	0.789236
	0.074	0.887477	0.918122	0.882649
	0.076	0.862496	0.841791	0.904223
	0.078	0.876748	0.86336	0.889619
	0.08	0.924081	0.929322	0.807835
	0.082	0.97633	0.896496	0.722633
	0.084	0.984507	0.872769	0.702199
	0.086	0.998187	0.88098	0.580665
	0.088	0.959154	0.847301	0.664543
	0.09	0.94626	0.856686	0.873817
	0.092	0.92264	0.88962	0.952347
	0.094	0.888976	1	1
	0.096	0.89541	0.955967	0.914858
	0.098	0.90503	0.821739	0.90523
	0.1	0.917246	0.611209	0.780278
	0.12	0.858639	0.579253	0.718707
	0.14	0.820166	0.625055	0.685147
	0.16	0.787836	0.682507	0.812837
	0.18	0.736634	0.637664	0.736839
	0.2	0.698367	0.577559	0.605247
	0.22	0.726033	0.512606	0.573208
	0.24	0.759811	0.607463	0.686604
	0.26	0.793508	0.565905	0.773536
	0.28	0.759409	0.543057	0.592565
	0.3	0.745084	0.54627	0.547793
	0.32	0.646679	0.529999	0.445909
	0.34	0.700483	0.548181	0.557066
	0.36	0.658618	0.499366	0.575144
	0.38	0.748602	0.586456	0.658395
	0.4	0.735811	0.457975	0.790428
	0.42	0.817036	0.329438	0.73366
	0.44	0.86878	0.281719	0.82068
	0.46	0.86236	0.326684	0.83941
	0.48	0.929831	0.403358	0.711044
	0.5	0.796085	0.495478	0.628484
	0.52	0.756201	0.533656	0.719262
	0.54	0.642973	0.493422	0.800146
	0.56	0.643813	0.399428	0.865778
	0.58	0.632795	0.398318	0.838909
	0.6	0.71131	0.505563	0.902785
	0.62	0.730496	0.535047	0.868217
	0.64	0.726882	0.404437	0.846276
	0.66	0.633255	0.331071	0.800712
	0.68	0.71291	0.264157	0.759771
	0.7	0.725566	0.284252	0.633275
	0.72	0.787314	0.394769	0.723626
	0.74	0.772229	0.403558	0.851316
	0.76	0.750514	0.538975	0.896279
	0.78	0.754907	0.605565	0.839556
	0.8	0.697985	0.479102	0.780836
	0.82	0.67328	0.319216	0.769785
	0.84	0.589676	0.278211	0.795635
	0.86	0.534828	0.349824	0.874121
	0.88	0.514269	0.38195	0.810025
	0.9	0.583862	0.32886	0.729192
	0.92	0.648166	0.305449	0.618874
	0.94	0.672533	0.313288	0.669864
	0.96	0.616692	0.381382	0.576448
	0.98	0.61991	0.343724	0.608375
	1	0.63592	0.326482	0.684332
	1.2	0.622354	0.268167	0.76107
	1.4	0.539973	0.344237	0.755979
	1.6	0.472896	0.343406	0.773445
	1.8	0.453756	0.371091	0.986827
	2	0.431689	0.377439	0.991756
	2.2	0.466722	0.341119	0.892795
	2.4	0.440634	0.342119	0.921419
	2.6	0.393157	0.314619	0.88878
	2.8	0.363562	0.261686	0.810092
	3	0.352211	0.205983	0.781101
	3.2	0.398064	0.265313	0.743536
	3.4	0.386422	0.239276	0.88595
	3.6	0.413236	0.21463	0.747238
	3.8	0.400335	0.207663	0.677602
	4	0.405798	0.177301	0.628646
	4.2	0.368339	0.254715	0.608795
	4.4	0.40223	0.282832	0.525927
	4.6	0.408843	0.328992	0.481543
	4.8	0.438574	0.334856	0.542071
	5	0.400109	0.330588	0.524674
	5.2	0.400323	0.300024	0.530117
	5.4	0.389092	0.284671	0.531466
	5.6	0.404126	0.266454	0.500742
	5.8	0.339675	0.296522	0.466981
	6	0.270311	0.182307	0.529792
	6.2	0.255945	0.158169	0.619777
	6.4	0.289334	0.186099	0.558775
	6.6	0.38621	0.233401	0.533588
	6.8	0.380561	0.263157	0.449492
	7	0.360629	0.263806	0.425421
	7.2	0.350437	0.222274	0.377804
	7.4	0.351766	0.232852	0.434574
	7.6	0.340072	0.182445	0.41944
	7.8	0.38406	0.292975	0.470633
	8	0.398074	0.337072	0.470529
	8.2	0.393937	0.413846	0.61533
	8.4	0.36676	0.325885	0.59939
	8.6	0.344528	0.243752	0.570303
	8.8	0.36441	0.201404	0.533682
	9	0.394301	0.200044	0.443068
	9.2	0.404335	0.210007	0.449697
	9.4	0.39355	0.173904	0.320991
	9.6	0.344967	0.16754	0.388837
	9.8	0.288065	0.142505	0.429157
	10	0.26983	0.113817	0.435901
	12	0.300466	0.0888919	0.327422
	14	0.30173	0.129976	0.215597
	16	0.287343	0.0867501	0.239055
	18	0.231715	0.104466	0.105697
	20	0.241358	0.0995457	0.0887844
	22	0.239482	0.0547277	0.365101
	24	0.249013	0.179408	0.28437
	26	0.240508	0.103461	0.359022
	28	0.244747	0.0966175	0.0681035
	30	0.219447	0.0151957	0.0128258
	32	0.222196	0.0585518	0.19407
	34	0.192423	0.00318535	0.0274598
	36	0.194327	0.0607204	0.256328
	38	0.148415	0.0558499	0.141822
	40	0.173753	0.0731186	0.405744
	42	0.163186	0.070906	0.1507
	44	0.16447	0.0369466	0.232608
	46	0.17433	0.0244494	0.00783332
	48	0.178494	0.138634	0.126535
	50	0.178794	0.0676114	0.127369
	52	0.139976	7.12533e-06	0.0815342
	54	0.142888	0.0434063	0.358646
	56	0.142146	0.109479	0.496438
	58	0.131888	0.165604	0.429357
	60	0.113194	0.207071	0.0752258
	62	0.103064	0.214899	0.183946
	64	0.105911	0.0995744	0.0428045
	66	0.084061	0.0341601	0.142194
	68	0.0875951	0.0413399	-1.98418e-05
	70	0.103841	0.0620722	0.0117827
	72	0.0834324	0.167502	0.00684191
	74	0.0732848	0.0431787	0.174962
	76	0.0542864	-0.00152222	0.395941
	78	0.0695093	-0.0202088	0.374995
	80	0.0667062	0.0165542	0.0188259
	82	0.075248	0.0493448	3.56445e-05
	84	0.0722125	0.0413323	0.122772
	86	0.0751923	0.00673559	0.28383
	88	0.0703865	0.010157	0.0294162
	90	0.071248	-0.00629719	-0.0155995
	92	0.0792231	-0.0289111	0.24103
	94	0.0817621	0.00225917	0.349336
	96	0.090072	-0.0183554	0.0939141
	98	0.108965	-0.0159519	-0.0364218
	100	-0.0768005	-0.110356	-0.202973

## Sheet: Figure 3
Figure 3 drawing		Powerpoint drawing

## Sheet: Figure 4abc
Figure 4a
	0.1 micros		0.5 micros		1.0 micros		5.0 micros		10 micros		50 micros
Figure 4b				Figure 4c

## Sheet: Figure 4d
Figure 4d	Time	Category 3	Category 1	Category 2
	-0.006	0	0	0
	-0.004	60.1031	59.1482	78.4087
	-0.002	57.7157	59.237	63.4273
	0	43.2629	43.2686	49.6835
	0.002	30.9955	32.2799	28.5993
	0.004	23.9226	24.6922	25.1693
	0.006	29.3143	32.1238	29.1427
	0.008	36.6069	38.657	33.9353
	0.01	54.3406	54.1191	64.5683
	0.012	47.1017	43.5754	63.2145
	0.014	46.7246	43.9546	66.5559
	0.016	39.7271	37.1757	52.1649
	0.018	41.9003	41.0043	48.8387
	0.02	53.753	51.2137	51.8041
	0.022	55.7636	55.226	42.0656
	0.024	70.9861	69.06	52.1578
	0.026	77.8068	75.9058	61.7899
	0.028	92.7884	86.9971	87.6959
	0.03	99.2579	90.8753	105.545
	0.032	107.297	96.9303	116.69
	0.034	110.877	100.513	118.7
	0.036	120.725	113.051	119.584
	0.038	115.722	112.193	107.811
	0.04	126.76	126.229	100.93
	0.042	131.454	131.794	90.4761
	0.044	143.282	143.809	95.0124
	0.046	143.792	150.061	82.8404
	0.048	152.782	161.767	83.945
	0.05	168.229	178.626	82.5559
	0.052	175.01	189.762	89.5576
	0.054	171.509	186.256	80.7837
	0.056	161.015	178.734	68.6356
	0.058	151.547	165.564	61.7606
	0.06	141.671	157.22	63.9778
	0.062	140.296	157.483	68.227
	0.064	136.892	153.041	65.1667
	0.066	142.116	160.702	73.6152
	0.068	140.269	162.828	69.0417
	0.07	145.076	181.787	67.4176
	0.072	141.397	182.447	53.3856
	0.074	139.081	180.461	56.7509
	0.076	136.867	169.565	66.2855
	0.078	135.788	171.183	67.6401
	0.08	142.544	181.869	72.9867
	0.082	147.045	194.285	79.7863
	0.084	143.027	190.304	80.4805
	0.086	140.432	190.738	65.8316
	0.088	138.985	194.081	60.9486
	0.09	146.239	206.163	58.3191
	0.092	139.241	198.956	65.7988
	0.094	130.664	188.021	54.945
	0.096	125.929	182.631	58.8289
	0.098	122.292	189.8	47.7163
	0.1	114.15	186.427	43.9477
	0.12	103.478	176.331	46.7438
	0.14	90.012	156.726	51.18
	0.16	85.7025	155.739	57.2411
	0.18	84.5016	167.646	47.9938
	0.2	89.3476	184.804	55.2491
	0.22	89.3692	188.266	68.0505
	0.24	88.3526	192.571	78.2447
	0.26	87.2103	195.188	75.9433
	0.28	80.9734	178.068	75.6339
	0.3	73.7822	161.655	75.625
	0.32	70.6056	159.458	79.9734
	0.34	72.5093	172.605	78.031
	0.36	71.7198	178.152	76.9743
	0.38	69.7861	173.044	72.6099
	0.4	69.6419	173.704	78.5665
	0.42	68.3765	162.546	86.8085
	0.44	65.7534	159.214	99.375
	0.46	67.6801	168.378	89.5931
	0.48	72.2418	190.062	84.4725
	0.5	75.7956	204.36	80.883
	0.52	75.0799	210.691	87.1339
	0.54	83.0954	226.873	86.5904
	0.56	89.1962	240.994	81.0275
	0.58	96.2346	251.063	72.7677
	0.6	83.228	214.434	71.7137
	0.62	73.0116	190.11	77.0106
	0.64	61.3547	165.028	70.6658
	0.66	63.552	179.772	69.5372
	0.68	66.1249	180.521	70.6028
	0.7	71.898	193.849	71.0195
	0.72	78.4403	207.865	73.2908
	0.74	77.4905	208.034	69.9965
	0.76	72.631	181.489	85.1055
	0.78	68.3495	171.89	89.3041
	0.8	67.6269	164.28	82.8413
	0.82	61.7629	166.83	69.4716
	0.84	57.297	152.144	68.5833
	0.86	55.6178	151.871	87.5789
	0.88	59.1994	153.148	98.7651
	0.9	57.4798	151.596	93.0213
	0.92	57.3479	152.195	74.0328
	0.94	60.1605	157.903	67.8378
	0.96	66.1985	167.952	74.9796
	0.98	69.1773	172.679	97.0417
	1	68.2861	174.43	97.9149
	1.2	65.1989	160.139	107.164
	1.4	56.3145	134.279	86.5222
	1.6	61.0727	122.41	85.9628
	1.8	62.0186	119.891	88.5514
	2	65.1222	129.432	92.8236
	2.2	57.8758	122.746	104.124
	2.4	57.2207	118.207	106.075
	2.6	65.2309	117.774	114.437
	2.8	68.589	123.349	106.802
	3	76.5763	133.741	108.346
	3.2	71.4089	131.492	99.5505
	3.4	84.292	136.05	113.777
	3.6	74.9668	129.392	96.4947
	3.8	72.0722	119.775	101.663
	4	62.5531	109.543	102.863
	4.2	85.4787	121.106	158.934
	4.4	90.0363	126.212	155.374
	4.6	97.9634	133.284	174.222
	4.8	75.6894	108.383	128.089
	5	77.6501	108.482	140.665
	5.2	70.2952	102.274	118.809
	5.4	72.574	105.88	114.427
	5.6	72.1901	100.278	108.231
	5.8	73.2325	95.9169	106.939
	6	84.2144	102.933	116.16
	6.2	92.6855	107.325	132.422
	6.4	88.7743	105.151	119.625
	6.6	91.9428	109.675	117.249
	6.8	87.0472	104.293	113.997
	7	84.889	98.9959	117.783
	7.2	78.02	89.4013	121.778
	7.4	78.8206	89.2836	117.795
	7.6	86.0334	98.347	116.66
	7.8	85.7852	97.4716	111.275
	8	90.5381	102.601	116.758
	8.2	93.0084	97.7429	134.152
	8.4	92.1842	98.622	132.692
	8.6	111.714	112.413	161.823
	8.8	107.247	112.387	158.036
	9	99.5218	101.382	153.007
	9.2	70.1975	76.5961	114.302
	9.4	80.002	81.3559	128.19
	9.6	80.9135	81.1128	131.589
	9.8	96.745	92.3565	159.919
	10	98.5792	90.8321	159.395
	12	100.476	90.9493	164.692
	14	85.6617	82.6468	132.113
	16	68.4189	68.4929	110.254
	18	78.2282	78.2977	118.558
	20	77.2094	73.658	130.117
	22	91.5954	91.8022	137.704
	24	79.9319	81.7517	127.943
	26	81.1258	83.8574	118.05
	28	75.75	73.6554	123.104
	30	76.532	72.3363	127.996
	32	81.7947	79.8469	135.426
	34	74.1846	74.9747	121.281
	36	68.9773	72.1696	112.455
	38	60.1939	60.3294	110.702
	40	59.3327	57.5755	117.696
	42	60.0123	63.1953	103.527
	44	55.9655	61.7283	88.8732
	46	54.8547	61.4877	85.9672
	48	56.7675	58.9944	101.065
	50	58.9696	62.7108	103.868
	52	64.4008	72.8518	91.9158
	54	65.5152	79.1771	82.8271
	56	62.2693	72.9873	87.0887
	58	50.3397	58.8274	81.3635
	60	48.2977	52.3612	88.0355
	62	50.646	55.6984	87.422
	64	58.5043	66.4291	90.219
	66	63.6633	73.0864	90.469
	68	68.8674	82.7985	92.7456
	70	64.5942	77.6201	90.2668
	72	55.7754	71.9217	73.4725
	74	46.6485	59.3283	62.4504
	76	49.8871	63.6803	59.1622
	78	47.6689	58.6779	64.3165
	80	55.1045	66.2707	75.8759
	82	52.6435	59.7738	93.3324
	84	54.421	60.0521	101.591
	86	47.1644	52.4566	90.758
	88	47.4873	53.2622	87.4628
	90	54.5947	59.1715	96.883
	92	57.8331	61.4739	105.125
	94	55.2296	59.7572	91.6578
	96	47.678	53.0902	77.117
	98	40.6678	48.6192	63.9158
	100	0	0	0

## Sheet: Figure 5abc
Figure 5a
	0.1 micros		0.5 micros		1.0 micros		5.0 micros		10 micros		50 micros
Figure 5b				Figure 5c

## Sheet: Figure 5d
	Time	Category 1	Category 2	Category 3
	-0.006	0	0	0
	-0.004	78.6076	66.1859	73.1532
	-0.002	104.916	95.404	104.631
	0	101.918	89.8548	100.221
	0.002	82.342	80.2331	89.4691
	0.004	61.8186	56.8253	65.52
	0.006	91.4937	76.7266	94.4971
	0.008	147.406	106.951	143.444
	0.01	139.839	105.68	137.245
	0.012	130.106	96.2392	124.619
	0.014	85.8267	77.9935	87.0169
	0.016	100.057	89.7304	101.251
	0.018	100.169	89.321	98.7678
	0.02	111.543	93.8161	108.629
	0.022	122.776	91.523	116.691
	0.024	111.364	86.8295	111.818
	0.026	111.037	74.1313	104.318
	0.028	105.662	70.351	97.825
	0.03	122.911	92.3214	120.86
	0.032	146.337	101.906	132.437
	0.034	159.389	112.862	142.943
	0.036	161.858	114.726	144.172
	0.038	181.802	140.259	164.437
	0.04	199.311	176.768	200.946
	0.042	193.283	171.201	187.731
	0.044	169.436	168.768	176.583
	0.046	142.819	147.173	141.519
	0.048	156.287	167.815	164.234
	0.05	142.717	178.227	163.328
	0.052	151.855	214.877	198.818
	0.054	150.095	227.099	195.596
	0.056	168.013	268.365	228.317
	0.058	149.672	239.083	196.065
	0.06	131.843	235.096	189.067
	0.062	100.633	185.962	145.828
	0.064	114.058	191.806	146.857
	0.066	103.673	174.389	131.405
	0.068	108.962	178.272	136.362
	0.07	109.032	189.849	151.184
	0.072	109.685	195.889	155.218
	0.074	109.735	194.113	150.866
	0.076	111.358	195.899	145.91
	0.078	112.822	181.846	141.968
	0.08	104.801	166.536	137.265
	0.082	92.7509	149.369	121
	0.084	92.6724	151.13	119.174
	0.086	96.8411	160.492	127.894
	0.088	104.289	169.404	142.409
	0.09	108.642	175.163	146.778
	0.092	107.35	184.056	151.595
	0.094	109.681	199.567	169.265
	0.096	104.112	191.478	164.396
	0.098	98.7085	178.363	153.164
	0.1	83.6298	138.401	118.782
	0.12	80.3244	148.937	129.154
	0.14	84.4942	135.79	129.152
	0.16	86.5978	140.361	136.885
	0.18	96.549	139.664	152.905
	0.2	94.9121	138.514	154.366
	0.22	94.0251	130.813	152.261
	0.24	90.0101	130.617	146.049
	0.26	103.975	143.193	173.098
	0.28	111.527	135.587	175.649
	0.3	114.333	137.826	182.667
	0.32	98.9296	122.92	161.706
	0.34	101.47	148.244	184.124
	0.36	106.353	150.735	201.213
	0.38	113.846	160.869	216.383
	0.4	112.059	147.87	209.267
	0.42	112.548	125.69	195.252
	0.44	109.869	109.819	177.721
	0.46	117.277	105.753	182.598
	0.48	119.449	114.715	200.01
	0.5	125.573	116.887	208.34
	0.52	134.94	122.386	233.583
	0.54	144.541	130.75	242.878
	0.56	149.38	155.008	271.657
	0.58	153.644	166.856	286.438
	0.6	147.005	158.063	278.803
	0.62	155.145	152.034	300.168
	0.64	148.425	145.709	286.713
	0.66	148.683	130.727	255.375
	0.68	140.337	109.076	208.844
	0.7	132.651	103.351	192.732
	0.72	129.845	103.866	189.693
	0.74	137.983	100.219	189.255
	0.76	149.952	95.3575	195.076
	0.78	159.876	109.451	235.898
	0.8	156.093	115.56	251.978
	0.82	168.124	135.834	270.765
	0.84	173.971	120.961	252.02
	0.86	191.45	140.956	261.561
	0.88	171.972	103.522	207.415
	0.9	162.957	95.8894	188.263
	0.92	151.477	63.5065	147.864
	0.94	161.651	65.48	148.44
	0.96	171.254	65.3779	145.997
	0.98	177.629	74.3952	155.363
	1	189.739	71.6406	160.169
	1.2	188.528	63.9313	150.61
	1.4	204.342	57.6575	154.839
	1.6	206.275	58.8306	152.866
	1.8	218.131	60.4992	158.832
	2	212.767	61.01	148.194
	2.2	222.625	63.7028	152.712
	2.4	221.574	63.1444	146.263
	2.6	227.897	61.4435	145.372
	2.8	240.232	59.6985	141.595
	3	241.644	59.1659	137.479
	3.2	240.535	57.5188	136.437
	3.4	226.298	47.871	126.522
	3.6	226.647	49.9946	127.963
	3.8	225.199	48.9075	126.431
	4	229.307	54.5611	133.463
	4.2	225.605	49.429	128.823
	4.4	228.793	50.0952	129.411
	4.6	226.993	43.2442	121.338
	4.8	237.378	46.8644	122.871
	5	237.548	48.9973	123.513
	5.2	232.064	49.596	116.241
	5.4	225.739	47.3975	112.682
	5.6	216.512	41.0937	98.8317
	5.8	232.284	57.7527	117.402
	6	233.274	60.1897	115.84
	6.2	234.574	62.3906	120.097
	6.4	208.792	45.0123	95.8706
	6.6	216.281	47.8952	100.243
	6.8	221.084	50.4866	100.715
	7	225.033	51.8376	102.526
	7.2	210.115	45.7462	94.7344
	7.4	211.627	52.4866	100.531
	7.6	209.327	56.8587	99.3415
	7.8	203.49	59.2538	95.9802
	8	201.439	60.4194	97.4976
	8.2	210.503	61.2665	99.8985
	8.4	225.721	64.3257	106.069
	8.6	215.349	55.8813	91.9456
	8.8	195.759	52.6037	89.2207
	9	183.753	50.9228	89.9729
	9.2	183.084	50.5534	91.1428
	9.4	177.929	48.0603	87.5
	9.6	189.581	54.8345	91.6235
	9.8	202.931	60.9812	98.2722
	10	217.51	75.5845	112.307
	12	202.698	75.2239	105.902
	14	188.433	70.9044	101.342
	16	178.492	60.8879	94.3868
	18	171.413	62.3306	94.5624
	20	181.803	83.5925	109.15
	22	177.935	86.2074	112.172
	24	176.938	99.5184	122.386
	26	161.822	86.9232	113.916
	28	156.235	99.9869	120.76
	30	135.096	77.1686	99.3528
	32	125.774	99.5415	105.308
	34	113.107	89.9543	92.0204
	36	142.586	115.761	120.805
	38	149.08	120.877	135.056
	40	143.732	111.173	127.018
	42	112.293	96.4455	103.195
	44	107.092	96.6106	93.2018
	46	129.926	114.533	118.321
	48	128.372	116.438	121.491
	50	108.713	76.9451	95.7982
	52	88.1488	81.7638	83.7798
	54	91.1419	80.0952	87.4303
	56	86.7033	94.0442	91.4611
	58	86.2235	88.755	88.9773
	60	91.7661	113.719	103.71
	62	96.9934	119.038	112.84
	64	90.0617	106.826	101.338
	66	96.3186	84.3303	89.2848
	68	94.4138	73.3948	82.6889
	70	122.396	103.266	113.517
	72	104.136	98.682	106.08
	74	97.5724	95.6137	100.613
	76	68.5242	68.4647	75.2504
	78	62.4743	65.4094	68.1881
	80	59.1687	62.1144	64.2991
	82	68.1883	80.5998	78.3353
	84	65.1234	74.7124	73.5773
	86	67.6041	68.568	71.6033
	88	52.891	38.4435	49.6097
	90	53.5461	32.4616	48.8648
	92	53.8489	38.7208	53.9061
	94	51.2044	38.4731	50.9738
	96	52.0248	51.3925	58.5964
	98	66.1811	65.6939	75.5797
	100	0	0	0

[truncated: 21 more sheets: Figure 6abc, Figure 6d, Sup Figure 1, Sup Figure 2, Sup Figure 3, Sup Figure 4abc, Sup Figure 4d, Sup Figure 5abc, Sup Figure 5d, Sup Figure 6abc, Sup Figure 6d, Sup Figure 7abc, Sup Figure 7d, Sup Figure 8abc, Sup Figure 8d, Sup Figure 9, Sup Figure 10, Sup Figure 11, Sup Figure 12, Sup Figure 13a …]
